# Supplementary material for: Culicoides (Diptera: Ceratopogonidae) Abundance Is Influenced by Livestock Host Species and Distance to Hosts at the Micro Landscape Scale
Source: Insects. 2023 Jul 14;14(7):637. doi: 10.3390/insects14070637 (PMC10380773; doi:10.3390/insects14070637)
Supplement: Supplementary file 1 [file insects-14-00637-s001.zip]

Archive with 1 entries (1 files):
- insects-2463315-supplementary.pdf
